# Supplementary material for: Echinococcus granulosus-Induced Liver Damage Through Ferroptosis in Rat Model
Source: Cells. 2025 Feb 22;14(5):328. doi: 10.3390/cells14050328 (PMC11898441; doi:10.3390/cells14050328)
Supplement: Supplementary file 1 [file cells-14-00328-s001.zip]

Archive with 3 entries (3 files):
- Figures S1-S5 legend .pdf
- Figures S1-S5.zip
- Tables S1-S4.zip
